# Supplementary material for: Evaluating cpn60 for high-resolution profiling of the mammalian skin microbiome and detection of phylosymbiosis
Source: ISME Commun. 2023 Jul 7;3:69. doi: 10.1038/s43705-023-00276-y (PMC10328941; doi:10.1038/s43705-023-00276-y)
Supplement: Supplementary file 2 — Table S1 [file 43705_2023_276_MOESM2_ESM.xlsx]

## Sheet: Sheet1
Table S1. Summary of the mammalian skin samples included within the study and the cpn60 gene reads produced during sequencing.
Mammalian host	Samples	Reads	Average per sample	Standard deviation	Proportion of dataset (%)
African lion	1	9	NA	NA	0
Alpaca	3	473	157.7	267	0.4
Arctic wolf	6	17	2.8	1.9	0
Beaver	1	1	NA	NA	0
Cape eland	5	12157	2431.4	1483.7	10
Cat	2	13	6.5	7.8	0
Cheetah	2	7	3.5	3.5	0
Donkey	1	2986	NA	NA	2.5
Giant panda	4	690	172.5	307.9	0.6
Goat	1	1785	NA	NA	1.5
Horse	18	44588	2477.1	2172.7	36.7
Olive baboon	9	19245	2138.3	1745.3	15.8
Przewalski’s horse	12	30953	2579.4	2749.9	25.5
Rabbit	2	84	42	58	0.1
River otter	1	2	NA	NA	0
Sheep	1	5142	NA	NA	4.2
Spotted hyena	1	1441	NA	NA	1.2
Straw-coloured fruit bat	2	5	2.5	2.1	0
Sumatran orangutan	8	1699	212.4	404.7	1.4
Swamp wallaby	2	296	148	15.6	0.2
Two-toed sloth	2	7	3.5	0.7	0
White lion	4	22	5.5	9	0
Total	88	121622	NA	NA	NA
Mammalian host sample representation and associated cpn60 read counts following processing through DADA2. Dataset proportion was calculated per mammalian host against the total read count. “NA” indicates values for which an average, standard deviation, and proportion could not be calculated because of singleton samples.
