# Supplementary material for: Evaluating cpn60 for high-resolution profiling of the mammalian skin microbiome and detection of phylosymbiosis
Source: ISME Commun. 2023 Jul 7;3:69. doi: 10.1038/s43705-023-00276-y (PMC10328941; doi:10.1038/s43705-023-00276-y)
Supplement: Supplementary file 3 — Table S2 [file 43705_2023_276_MOESM3_ESM.xlsx]

## Sheet: Sheet1
Table S2. Proportion of reads classified to taxonomic levels.
Taxonomic level	Total reads	Proportion (%)
cpn60
Species	53187	44.8287
Genus	7428	51.0894
Family	7669	57.5532
Order	10943	66.7765
Class	5876	71.7291
Phylum	11840	81.7085
Total	118645	NA
16S rRNA
Species	55771	28.9757
Genus	120071	91.3584
Family	13134	98.1821
Order	1618	99.0227
Class	1653	99.8815
Phylum	44	99.9044
Total	192475	NA
Read totals for each taxonomic rank were calculated from the final 37-sample cpn60 and 16S rRNA gene datasets. The proportions represent the sum of total reads classified at or below a given taxonomic rank. For example, the genus-level proportion contains the summed reads from both the species and genus level.
